# Supplementary material for: Genetic characterization and clonal analysis of carbapenemase-producing Escherichia coli and Klebsiella pneumoniae from canine and human origins
Source: Front Vet Sci. 2024 Nov 25;11:1464934. doi: 10.3389/fvets.2024.1464934 (PMC11626800; doi:10.3389/fvets.2024.1464934)
Supplement: Supplementary file 2 [file Table_1.xlsx]

## Sheet: CRE
	Supplementary Table 1. Prevalence of Carbapenem resistant Enterobacteriaceae derived from clinical samples
	1	Citrobacter sp	R	I	S	Total	ความชุก CRE (%)
		2017	0	0	4	4	0
		2018	0	0	1	1	0
		2019	1	2	2	5	20
		2020	0	0	3	3	0
		2021	1	0	7	8	12.5
		Total	2	2	17	21
		CRE: 2016-2020 (%)					9.52381
	2	Enterobacter sp	R	I	S	Total	ความชุก CRE (%)
		2017	0	0	7	7	0
		2018	3	3	21	27	11.1111
		2019	4	3	32	39	10.2564
		2020	2	6	26	34	5.88235
		2021	0	1	39	40	0
		Total	9	13	125	147
		CRE: 2016-2020 (%)					6.12245
	3	Escherichia coli	R	I	S	Total	ความชุก CRE (%)
		2017	27	0	54	81	33.3333
		2018	5	1	143	149	3.3557
		2019	6	2	195	203	2.95567
		2020	19	4	263	286	6.64336
		2021	6	3	215	224	2.67857
		Total	63	10	870	943
		CRE : 2016-2020 (%)					6.68081
	4	Klebsiella sp	R	I	S	Total	ความชุก CRE (%)
		2017	23	0	21	44	52.2727
		2018	2	4	67	73	2.73973
		2019	3	9	82	94	3.19149
		2020	6	8	97	111	5.40541
		2021	4	9	82	95	4.21053
		Total	38	30	349	417
		CRE: 2016-2020 (%)					9.11271
	5	Proteus sp	R	I	S	Total	ความชุก CRE (%)
		2017	1	0	35	36	2.77778
		2018				0
		2019				0
		2020				0
		2021	41	42	20	103	39.8058
		Total	42	42	55	139
		CRE: 2016-2020 (%)					30.2158
	6	Salmonella sp	R	I	S	Total	ความชุก CRE (%)
		2017	0	0	5	5	0
		2018	0	1	3	4	0
		2019	0	0	3	3	0
		2020	0	0	2	2	0
		2021	0	0	7	7	0
		Total	0	1	20	21
		CRE : 2016-2020 (%)					0
