# Supplementary material for: Genetic characterization and clonal analysis of carbapenemase-producing Escherichia coli and Klebsiella pneumoniae from canine and human origins
Source: Front Vet Sci. 2024 Nov 25;11:1464934. doi: 10.3389/fvets.2024.1464934 (PMC11626800; doi:10.3389/fvets.2024.1464934)
Supplement: Supplementary file 3 [file Table_2.xlsx]

## Sheet: Sheet1
Supplementary Table 2		Distribution and frequency of carbapenem resistant bacteria for clinical sample derived from unirary tract infection.
		Enterobacteriaceae	Total (N)	CRE (N)	%Carbapenem Resistant Enterobactericeae	UTI (N)	CRE-UTI (N)	%CRE-UTI
		Citrobacter sp	8	1	12.5	7	1	14.2857
		Enterobacter sp	40	0	0	22	0	0
		Escherichia coli	224	7	3.125	177	7	3.9548
		Klebsiella sp	95	3	3.15789	80	3	3.75
		Proteus sp	103	41	39.8058	91	27	29.6703
		Salmonella sp	7	0	-	0	0	-
			477	52	10.9015	377	38	10.0796
